# Supplementary material for: Therapeutic Hypothermia in Sudden Unexpected Postnatal Collapse: Feasibility, Risks, and Long-Term Outcomes—A Systematic Review
Source: Children (Basel). 2025 Oct 21;12(10):1422. doi: 10.3390/children12101422 (PMC12563370; doi:10.3390/children12101422)
Supplement: Supplementary file 1 [file children-12-01422-s001.zip]

Archive with 2 entries (2 files):
- search-strategy.v2.pdf
- supplementary-table.pdf
